# Supplementary material for: Association of the tissue infiltrated and peripheral blood immune cell subsets with response to radiotherapy for rectal cancer
Source: BMC Med Genomics. 2022 May 9;15(Suppl 2):107. doi: 10.1186/s12920-022-01252-6 (PMC9082952; doi:10.1186/s12920-022-01252-6)
Supplement: Supplementary file 1 — Additional file 1. Statistically significant cell types from cell type deconvolution based on GSE3493. [file 12920_2022_1252_MOESM1_ESM.xlsx]

## Sheet: Sheet1
Reponse	CD4	CD8	adipocyte	preadipocyte	CD4 memory resting	M2	M1	Eosinophils
Nonresponder	0.075675	0.23726	0.0583	0.0703	0	0.071017	0	0
Nonresponder	0.10091	0.24255	0	0	0.18639	0	0	0
Nonresponder	0.082261	0.23167	0.0106	0	0	0.043556	0.027136	0
Nonresponder	0.029437	0.26672	0.0332	0.0768	0.020533	0	0	0
Nonresponder	0.12446	0.1856	0.042	0.0783	0.020675	0	0	0
Nonresponder	0.14072	0.17303	0.0678	0.0583	0.032405	0.036167	0	0
Nonresponder	0.091042	0.23227	0.0139	0.0175	0	0	0	0
Nonresponder	0.14024	0.19255	0.0202	0.0678	0.0074578	0	0	0
Nonresponder	0.12323	0.19741	0.0413	0.0742	0	0.077315	0	0
Nonresponder	0.16353	0.18311	0.0356	0.0246	0	0.0047028	0	0
Nonresponder	0.13838	0.25138	0.0253	0	0.067245	0.077285	0.029915	0
Nonresponder	0.089902	0.20714	0.0514	0.0535	0	0	0	0
Nonresponder	0.060673	0.25793	0	0.0463	0.098256	0.15577	0	0
Nonresponder	0	0.35247	0.0277	0.0121	0.021488	0	0	0
Nonresponder	0.097728	0.23397	0.0532	0.0058	0.023436	0	0.043837	0.0041517
Nonresponder	0.07106	0.2031	0.0256	0.1057	0	0.075202	0	0
Nonresponder	0.077719	0.25491	0.036	0.0751	0	0.078592	0	0
Nonresponder	0.12179	0.22466	0.0525	0.0019	0	0.035983	0	0
Nonresponder	0.15932	0.14986	0.0482	0.0578	0.0028872	0.065268	0	0
Nonresponder	0.13566	0.17968	0.0254	0.0542	0.059598	0.072957	0.01322	0
Nonresponder	0.093643	0.22635	0.0326	0.0205	0	0.0093011	0	0
Nonresponder	0.13015	0.17334	0	0.0365	0	0.061025	0	0
Nonresponder	0.072339	0.22348	0.0086	0.016	0	0.031657	0	0
Nonresponder	0.11733	0.17938	0.0699	0.0246	0	0	0	0
Nonresponder	0.088304	0.19927	0.0209	0.0164	0.17519	0	0	0
Nonresponder	0.1011	0.20534	0	0.0306	0.081219	0	0.013266	0
Nonresponder	0.071201	0.23513	0.0433	0.0411	0	0.033409	0.0076093	0
Nonresponder	0.11792	0.18439	0	0.0546	0	0.038481	0	0
Nonresponder	0.097053	0.17978	0.0484	0.0275	0	0.041043	0	0
Nonresponder	0.15353	0.19394	0.0255	0.0255	0	0.031354	0	0
Nonresponder	0.17087	0.1143	0	0	0.23003	0.037981	0	0
Nonresponder	0.133	0.16335	0.0399	0.0558	0	0.024517	0	0
Nonresponder	0.14705	0.18587	0.0552	0.0054	0	0	0	0
Nonresponder	0.11997	0.2161	0	0	0	0.10852	0	0
Nonresponder	0.11215	0.22822	0.0861	0.0362	0	0	0	0
Responder	0.075634	0.20641	0.0777	0.0448	0.093159	0	0	0
Responder	0.12543	0.17451	0.0341	0.0348	0.19414	0	0	0.010204
Responder	0.12819	0.20525	0.0763	0.0125	0	0	0	0
Responder	0.14409	0.18222	0.0521	0	0	0.0094107	0	0
Responder	0.19341	0.15937	0.0588	0	0	0	0.0018506	0
Responder	0.13739	0.17253	0.0504	0	0	0.016211	0	0
Responder	0.094174	0.15519	0	0.0477	0	0.046379	0	0
Responder	0.13602	0.17827	0.0155	0	0.10332	0.043444	0	0
Responder	0.15677	0.16733	0.0715	0.0024	0.26602	0	0	0.02058
Responder	0.19974	0.15722	0.0563	0	0.29391	0	0	0
Responder	0.12489	0.21962	0.0338	0	0	0.042969	0	0
