# Supplementary material for: Association of the tissue infiltrated and peripheral blood immune cell subsets with response to radiotherapy for rectal cancer
Source: BMC Med Genomics. 2022 May 9;15(Suppl 2):107. doi: 10.1186/s12920-022-01252-6 (PMC9082952; doi:10.1186/s12920-022-01252-6)
Supplement: Supplementary file 2 — Additional file 2. Statistically significant cell types validation with pooled dataset of GSE3493 and GSE35452. [file 12920_2022_1252_MOESM2_ESM.xlsx]

## Sheet: Sheet1
Cell types	t-test equal	t-test_nonequal	Wilcox test	Nonresponse	Response
Plasma.cells	0.00409248	0.0132849	0.012815	0.0105±0.0254	0.0329±0.0473
T.cells.CD8	0.0507957	0.0493154	0.0211238	0.184±0.123	0.133±0.118
Macrophages M2	0.00163784	0.00148423	0.00250989	0.109±0.0712	0.0602±0.0668
Eosinophils	0.0230658	0.0528992	0.0433272	0.00798±0.0195	0.0224±0.04
aDC	0.00428467	0.0184914	0.115674	0.0482±0.0744	0.129±0.186
Adipocytes	0.155939	0.203762	0.0573948	0.00124±0.00361	0.00263±0.00575
Astrocytes	0.457938	0.452502	0.0120689	0.0132±0.0565	0.022±0.0536
B-cells	0.0242837	0.0470357	0.133848	0.0503±0.0788	0.101±0.133
cDC	0.0342253	0.0403683	0.0264417	0.115±0.165	0.195±0.186
CLP	0.112528	0.119069	0.0347575	0.214±0.334	0.332±0.355
DC	0.00354929	0.00832258	0.00214435	0.00574±0.0148	0.0172±0.0217
Fibroblasts	0.0208397	0.0370254	0.162312	0.0421±0.0875	0.0959±0.132
GMP	0.0113234	0.0404719	0.110184	0.00386±0.0194	0.0259±0.0595
HSC	0.00143286	0.00398161	0.00333094	0.173±0.201	0.343±0.295
iDC	0.159409	0.176961	0.0496772	0.0793±0.122	0.119±0.143
Mast.cells	0.0254115	0.0337451	0.0974244	0.0198±0.0305	0.0359±0.0369
Megakaryocytes	0.0302257	0.046206	0.102553	0.0225±0.0305	0.0393±0.0424
Monocytes	0.17928	0.17589	0.039399	0.0236±0.0606	0.041±0.0583
MSC	0.104654	0.113357	0.0322256	0.083±0.144	0.136±0.157
Neurons	0.0378663	0.0505539	0.0506198	0.00641±0.00756	0.0102±0.00951
Neutrophils	0.0695295	0.0945735	0.0380528	0.00599±0.0157	0.0132±0.0218
NKT	0.00032835	0.00352441	0.0344134	0.0873±0.0786	0.203±0.212
Osteoblast	0.258036	0.253377	0.00331601	0.05±0.111	0.0767±0.106
Pericytes	0.00225678	0.00648908	0.00462643	0.0453±0.082	0.114±0.129
Plasma.cells	0.000337795	0.0016702	0.0465321	0.0313±0.0452	0.0781±0.0752
Preadipocytes	0.248125	0.281853	0.0125954	0.0184±0.051	0.0329±0.068
Th2.cells	0.0230823	0.0338919	0.0504739	0.212±0.296	0.377±0.384
ImmuneScore	0.030824	0.0382631	0.0196874	0.101±0.14	0.171±0.162
MicroenvironmentScore	0.0179514	0.0192225	0.0141715	0.14±0.192	0.24±0.197
